# Supplementary material for: Impact of Cryopreservation on Motile Subpopulations and Tyrosine-Phosphorylated Regions of Ram Spermatozoa during Capacitating Conditions
Source: Biology (Basel). 2021 Nov 20;10(11):1213. doi: 10.3390/biology10111213 (PMC8614982; doi:10.3390/biology10111213)
Supplement: Supplementary file 1 [file biology-10-01213-s001.zip]

Archive with 3 entries (3 files):
- Supplementary figure S1.pdf
- Supplementary figure S2.pdf
- Supplementary figure S3.pdf
